# Supplementary material for: A (GCC) repeat in SBF1 reveals a novel biological phenomenon in human and links to late onset neurocognitive disorder
Source: Sci Rep. 2022 Sep 14;12:15480. doi: 10.1038/s41598-022-19878-y (PMC9474449; doi:10.1038/s41598-022-19878-y)
Supplement: Supplementary file 1 — Supplementary Information. [file 41598_2022_19878_MOESM1_ESM.xlsx]

## Sheet: Sheet1
	Code	(GCC) repeat
Case	2	8/8
Case	4	9/9
Case	5	9/9
Case	6	9/9
Case	8	9/9
Case	10	9/9
Case	12	9/9
Case	13	9/9
Case	14	8/8
Case	15	9/9
Case	16	8/8
Case	17	8/9
Case	18	9/9
Case	19	9/9
Case	19A	8/9
Case	20	9/9
Case	22	8/8
Case	23	9/9
Case	24	8/8
Case	25	9/9
Case	26	8/8
Case	27	9/9
Case	29	8/8
Case	30	9/9
Case	32	9/9
Case	36	9/9
Case	37	8/8
Case	40	6/8
Case	42	8/8
Case	44	9/9
Case	46	6/8
Case	48	8/8
Case	50	8/8
Case	53	9/9
Case	56	9/9
Case	57	9/9
Case	58	8/9
Case	59	8/8
Case	62	9/9
Case	63	8/9
Case	65	8/9
Case	68	9/9
Case	69	8/8
Case	71	8/8
Case	73	9/9
Case	74	8/8
Case	75	8/8
Case	76	9/9
Case	77	9/9
Case	81	9/9
Case	85	9/9
Case	86	8/8
Case	88	8/8
Case	95	9/9
Case	96	8/8
Case	100	9/9
Case	106	9/9
Case	108	8/8
Case	116	9/9
Case	117	9/9
Case	119	8/8
Case	121	9/9
Case	124	8/8
Case	127	9/9
Case	130	8/8
Case	132	8/8
Case	134	9/9
Case	137	9/9
Case	138	8/8
Case	140	8/8
Case	142	9/9
Case	145	6/8
Case	149	8/9
Case	150	9/9
Case	151	6/8
Case	152	8/8
Case	153	8/8
Case	154	8/8
Case	155	9/9
Case	158	6/8
Case	160	8/8
Case	161	9/10
Case	177	9/9
Case	178	8/8
Case	181	8/8
Case	182	6/8
Case	183	8/8
Case	184	8/8
Case	185	6/8
Case	187	8/8
Case	189	8/8
Case	190	8/8
Case	192	8/8
Case	194	10/10
Case	196	8/8
Case	200	9/9
Case	201	8/8
Case	206	8/8
Case	207	8/8
Case	208	9/9
Case	210	8/8
Case	211	8/8
Case	216	8/8
Case	217	8/8
Case	222	9/9
	222-A	8/9
Case	225	8/8
Case	228	9/9
Case	229	8/9
Case	229	9/9
Case	230	9/9
Case	232	9/9
Case	233	8/8
Case	235	8/9
Case	236	9/9
Case	237	8/8
Case	240	8/8
Case	241	8/8
Case	243	9/9
Case	244	9/9
Case	245	9/9
Case	246	9/9
Case	247	9/9
Case	251	8/9
Case	253	8/9
Case	257	9/9
Case	258	8/8
Case	259	8/9
Case	260	9/9
Case	261	8/9
Case	262	8/8
Case	263	9/9
Case	265	8/9
Case	267	9/9
Case	269	8/8
Case	270	8/8
Case	271	5/6
Case	273	9/9
Case	277	8/9
Case	279	8/8
Case	280	8/9
Case	281	8/9
Case	289	8/8
Case	290	8/8
Case	292	8/9
Case	295	9/9
Case	296	8/9
Case	299	8/9
Case	303	8/9
Case	306	8/8
Case	307	8/8
Case	308	8/8
Case	312	8/9
Case	313	9/9
Case	314	8/8
Case	315	8/8
Case	316	8/8
Case	317	9/9
Case	318	8/9
Case	319	8/8
Case	320	8/9
Case	321	8/8
Case	322	8/9
Case	327	8/9
Case	330	8/9
Case	339	8/8
Case	347	8/9
Case	365	8/8
Case	368	8/8
Case	459	8/9
Case	466	8/8
Case	468	9/9
Case	469	8/8
Case	474	8/9
Case	478	9/9
Case	483	9/9
Case	485	9/9
Case	486	9/9
Case	487	8/8
Case	496	9/9
Case	505	8/8
Case	507	6/8
Case	508	8/9
Case	513	9/9
Case	516	9/9
Case	517	8/8
Case	518	9/9
Case	522	9/9
Case	522	6/8
Case	534	9/9
Case	540	8/8
Case	544	8/8
Case	547	9/9
Case	553	9/9
Case	555	8/9
Case	558	6/8
Case	561	8/9
Case	569	8/9
Case	571	8/8
Case	575	9/9
Case	582	8/8
Case	586	8/9
Case	593	8/8
Case	596	8/8
Case	599	8/8
Case	604	8/8
Case	608	9/9
Case	610	8/8
Case	616	9/9
Case	618	9/9
Case	628	9/9
Case	632	8/9
Case	633	9/9
Case	636	8/8
Case	639	9/9
Case	649	9/9
Case	652	8/9
Case	659	8/9
Case	664	8/8
Case	667	9/9
Case	678	8/8
Case	681	9/9
Case	684	8/9
Case	685	9/9
Case	687	9/9
Case	701	9/9
Case	705	9/9
Case	708	9/9
Case	713	8/8
Case	717	8/8
Case	728	9/9
Case	737	8/9
Case	750	9/9
Case	755	8/8
Case	766	8/8
Case	771	9/9
Case	781	9/9
Case	782	9/9
Case	783	8/9
Case	792	8/8
Case	795	8/8
Case	797	6/8
Case	800	9/9
Case	810	8/8
Case	813	9/9
Case	816	8/8
Case	817	9/9
Case	818	9/9
Case	820	9/9
Case	825	9/9
Case	826	8/8
Case	827	8/8
Case	11D	8/8
Case	13D	8/9
Case	15D	8/9
Case	1D	8/8
Case	3D	8/9
Case	5D	8/8
Case	8D	8/8
Case	9D	8/9
							دوبار
							دوبار

## Sheet: Sheet2
8/8			Allele	Num	Percent		Code	(GCC) repeat
9/9			5	1	0.192308	Control	2	9/9
9/9			6	12	2.30769	Control	3	8/8
9/9			7	0	0	Control	5	8/8
9/9			8	256	49.2308	Control	6	8/9
9/9			9	248	47.6923	Control	8	8/8
9/9			10	3	0.576923	Control	12	8/9
9/9						Control	14	6/8
8/8				520	100	Control	15	9/9
9/9						Control	17	8/8
8/8						Control	18C	9/9
8/9						Control	18	6/8
9/9						Control	20	8/8
9/9						Control	21	8/8
8/9						Control	22	8/8
9/9						Control	23	9/9
8/8						Control	25	8/8
9/9						Control	27	9/9
8/8						Control	29	8/9
9/9						Control	30	9/9
8/8						Control	32	6/8
9/9						Control	34	8/8
8/8						Control	35	9/9
9/9						Control	39	8/8
9/9						Control	40	8/8
9/9						Control	41	9/9
8/8						Control	42	8/8
6/8						Control	43	9/9
8/8						Control	47	8/8
9/9						Control	51	8/8
6/8						Control	54	9/9
8/8						Control	55	8/8
8/8						Control	56	8/8
9/9						Control	57	8/9
9/9						Control	59	8/8
9/9						Control	64	8/8
8/9						Control	65	8/8
8/8						Control	67	9/9
9/9						Control	69	8/8
8/9						Control	70	9/9
8/9						Control	78	8/8
9/9						Control	79	8/8
8/8						Control	80	8/9
8/8						Control	81	8/8
9/9						Control	82	6/9
8/8						Control	83	8/9
8/8						Control	84	8/9
9/9						Control	88	8/9
9/9						Control	102	8/9
9/9						Control	103	8/8
9/9						Control	104	8/8
8/8						Control	107	8/8
8/8						Control	108	8/8
9/9						Control	111	9/9
8/8						Control	124	9/9
9/9						Control	132	9/9
9/9						Control	137	9/9
8/8						Control	146	8/8
9/9						Control	151	8/8
9/9						Control	153	8/8
8/8						Control	155	8/8
9/9						Control	156	9/9
8/8						Control	158	9/9
9/9						Control	159	9/9
8/8						Control	161	8/8
8/8						Control	162	9/9
9/9						Control	167	8/9
9/9						Control	171	8/8
8/8						Control	174	9/9
8/8						Control	182	9/9
9/9						Control	183	6/9
6/8						Control	187	8/8
8/9						Control	188	8/8
9/9						Control	189	9/9
6/8						Control	191	9/9
8/8						Control	195	8/8
8/8						Control	202	9/9
8/8						Control	210	8/8
9/9						Control	212	9/9
6/8						Control	214	9/9
8/8						Control	216	8/10
9/10						Control	217	9/9
9/9						Control	221	8/9
8/8						Control	223	8/8
8/8						Control	233	9/9
6/8						Control	234	8/9
8/8						Control	236	9/9
8/8						Control	237	8/8
6/8						Control	238	8/8
8/8						Control	239	8/8
8/8						Control	239	8/8
8/8						Control	240	8/8
8/8						Control	242	8/8
10/10						Control	243	8/9
8/8						Control	245	8/8
9/9						Control	246	8/8
8/8						Control	247	8/8
8/8						Control	248	8/8
8/8						Control	249	8/9
9/9						Control	251	9/9
8/8						Control	253	9/9
8/8						Control	256	8/8
8/8						Control	257	8/8
8/8						Control	258	8/8
9/9						Control	259	6/8
8/9						Control	260	8/8
8/8						Control	261	6/8
9/9						Control	275	8/8
8/9						Control	281	8/8
9/9						Control	286	6/8
9/9						Control	288	8/8
9/9						Control	293	8/9
8/8						Control	317	9/9
8/9						Control	344	8/8
9/9						Control	347	9/9
8/8						Control	350	9/9
8/8						Control	353	9/9
8/8						Control	358	9/9
9/9						Control	361	9/9
9/9						Control	363	9/9
9/9						Control	365	9/9
9/9						Control	366	9/9
9/9						Control	367	9/9
8/9						Control	376	9/9
8/9						Control	377	9/9
9/9						Control	382	9/9
8/8						Control	427	9/9
8/9						Control	458	9/9
9/9						Control	459	8/8
8/9						Control	460	9/9
8/8						Control	464	8/8
9/9						Control	466	9/9
8/9						Control	467	9/9
9/9						Control	468	9/9
8/8						Control	469	9/9
8/8						Control	470	9/9
5/6						Control	479	9/9
9/9						Control	480	9/9
8/9						Control	485	6/8
8/8						Control	487	10/10
8/9						Control	488	8/8
8/9						Control	489	6/8
8/8						Control	491	8/8
8/8						Control	492	8/8
8/9						Control	493	8/8
9/9						Control	495	9/9
8/9						Control	496	8/8
8/9						Control	497	9/9
8/9						Control	498	9/9
8/8						Control	499	8/8
8/8						Control	500	8/9
8/8						Control	502	8/8
8/9						Control	503	8/8
9/9						Control	504	8/8
8/8						Control	505	9/9
8/8						Control	507	8/8
8/8						Control	508	9/9
9/9						Control	509	9/9
8/9						Control	511	8/8
8/8						Control	512	8/8
8/9						Control	514	9/9
8/8						Control	516	9/9
8/9						Control	519	9/10
8/9						Control	520	9/9
8/9						Control	521	9/9
8/8						Control	522	9/9
8/9						Control	523	9/9
8/8						Control	525	9/9
8/8						Control	527	9/9
8/9						Control	528	9/9
8/8						Control	532	8/8
9/9						Control	533	9/9
8/8						Control	534	9/9
8/9						Control	535	9/9
9/9						Control	538	9/9
9/9						Control	539	6/8
9/9						Control	541	9/9
9/9						Control	543	9/9
8/8						Control	544	9/9
9/9						Control	548	6/9
8/8						Control	550	9/9
6/8						Control	551	9/9
8/9						Control	553	9/9
9/9						Control	554	9/9
9/9						Control	555	9/9
8/8						Control	560	8/8
9/9						Control	564	9/9
9/9						Control	566	8/8
6/8						Control	568	9/9
9/9						Control	570	9/9
8/8						Control	571	9/9
8/8						Control	572	9/9
9/9						Control	573	8/8
9/9						Control	574	9/9
8/9						Control	576	8/8
6/8						Control	577	8/8
8/9						Control	578	8/9
8/9						Control	579	9/9
8/8						Control	580	9/9
9/9						Control	582	9/9
8/8						Control	583	9/9
8/9						Control	585	9/9
8/8						Control	587	9/9
8/8						Control	588	9/9
8/8						Control	589	9/9
8/8						Control	590	9/9
9/9						Control	591	9/9
8/8						Control	593	9/9
9/9						Control	594	9/9
9/9						Control	595	9/9
9/9						Control	597	9/9
8/9						Control	598	9/9
9/9						Control	600	10/10
8/8						Control	601	9/10
9/9						Control	608	9/9
9/9						Control	609	9/9
8/9						Control	611	9/9
8/9						Control	612	9/9
8/8						Control	613	9/9
9/9						Control	614	9/9
8/8						Control	617	9/9
9/9						Control	618	9/9
8/9						Control	619	8/8
9/9						Control	620	8/8
9/9						Control	621	9/9
9/9						Control	622	9/9
9/9						Control	623	9/9
9/9						Control	624	9/9
8/8						Control	625	8/8
8/8						Control	626	8/8
9/9						Control	627	9/9
8/9						Control	628	8/8
9/9						Control	629	7/8
8/8						Control	631	9/9
8/8						Control	632	8/8
9/9						Control	633	9/9
9/9						Control	634	8/8
9/9						Control	636	9/9
8/9						Control	637	9/9
8/8						Control	641	9/9
8/8						Control	642	9/9
6/8						Control	643	8/8
9/9						Control	644	8/8
8/8						Control	649	8/8
9/9						Control	650	9/9
8/8						Control	652	9/9
9/9						Control	654	6/8
9/9						Control	655	8/8
9/9						Control	658	8/9
9/9						Control	659	8/8
8/8						Control	662	8/9
8/8						Control	663	8/9
8/8						Control	666	8/9
8/9						Control	667	8/8
8/9						Control	672	8/8
8/8						Control	673	6/9
8/9						Control	674	8/8
8/8						Control	675	9/10
8/8						Control	678	8/10
8/9						Control	679	8/9
						Control	680	6/8
						Control	681	8/9
						Control	11B	9/9
						Control	13B	9/9
						Control	15B	9/9
						Control	19B	9/9
						Control	20B	9/9
						Control	25B	9/9
						Control	28B	8/8
						Control	2B	9/9
						Control	35B	9/9
						Control	41B	9/9
						Control	44B	6/8
						Control	45B	9/9
						Control	46B	9/9
						Control	50B	9/9
						Control	52B	9/9
						Control	53B	9/9
						Control	54B	9/9
						Control	56B	9/9
						Control	58B	8/8
						Control	66B	9/10
						Control	561	9/9
